# Supplementary material for: Climate Anomalies and Spillover of Bat-Borne Viral Diseases in the Asia–Pacific Region and the Arabian Peninsula
Source: Viruses. 2022 May 20;14(5):1100. doi: 10.3390/v14051100 (PMC9145311; doi:10.3390/v14051100)
Supplement: Supplementary file 1 [file viruses-14-01100-s001.zip › Table S1 data.oni.spillover.csv]

Year	Date	dSST3.4	phase	outbreak_Hendra	outbreak_Nipah_BGD	outbreak_Nipah_all	emergence_all	emergence_red	rain_BGD	rain_AUS	temp_BGD	temp_AUS	temp_anom
1991	1991-01-01	0.45	Neutral Phase	0	0	0	0	0	14.2	127.4	17.6	28.2	0.43
1991	1991-02-01	0.29	Neutral Phase	0	0	0	0	0	29.8	118.3	21.9	27.9	0.46
1991	1991-03-01	0.05	Neutral Phase	0	0	0	0	0	46.6	18.7	26	25.7	0.36
1991	1991-04-01	0.32	Neutral Phase	0	0	0	0	0	129.3	15.4	27.5	22.2	0.52
1991	1991-05-01	0.4	Neutral Phase	0	0	0	0	0	356.6	17.5	27.8	18.4	0.41
1991	1991-06-01	0.65	Warm Phase/El Nino	0	0	0	0	0	410.8	35.5	27.8	16.6	0.49
1991	1991-07-01	0.86	Warm Phase/El Nino	0	0	0	0	0	404.4	25.6	28.3	14.5	0.42
1991	1991-08-01	0.69	Warm Phase/El Nino	0	0	0	0	0	400.3	13.2	28.3	16.1	0.37
1991	1991-09-01	0.36	Warm Phase/El Nino	0	0	0	0	0	502.3	11.9	27.6	19.5	0.35
1991	1991-10-01	0.82	Warm Phase/El Nino	0	0	0	0	0	275.1	8.4	26.8	24.1	0.29
1991	1991-11-01	1.19	Warm Phase/El Nino	0	0	0	0	0	20.7	31	22.7	25.3	0.3
1991	1991-12-01	1.62	Warm Phase/El Nino	0	0	0	0	0	26.2	43	18.7	26.8	0.28
1992	1992-01-01	1.78	Warm Phase/El Nino	0	0	0	0	0	5.6	42.5	17.5	27.5	0.45
1992	1992-02-01	1.74	Warm Phase/El Nino	0	0	0	0	0	51.7	85.4	19.5	27.4	0.43
1992	1992-03-01	1.38	Warm Phase/El Nino	0	0	0	0	0	8.2	36.9	25.4	26.4	0.44
1992	1992-04-01	1.32	Warm Phase/El Nino	0	0	0	0	0	36.8	37.1	28.5	22.7	0.31
1992	1992-05-01	1.16	Warm Phase/El Nino	0	0	0	0	0	215.9	39.2	27.5	18.3	0.32
1992	1992-06-01	0.7	Warm Phase/El Nino	0	0	0	0	0	265.2	22.4	28.5	15.1	0.27
1992	1992-07-01	0.33	Neutral Phase	0	0	0	0	0	454.1	11.7	27.8	14.7	0.11
1992	1992-08-01	0.07	Neutral Phase	0	0	0	0	0	310.6	30.7	28.2	15.9	0.11
1992	1992-09-01	-0.13	Neutral Phase	0	0	0	0	0	253.8	30.2	27.9	18.6	0.05
1992	1992-10-01	-0.34	Neutral Phase	0	0	0	0	0	131.7	29.6	26.7	21.9	0.05
1992	1992-11-01	-0.28	Neutral Phase	0	0	0	0	0	5.4	32.7	23.2	23.8	0.04
1992	1992-12-01	-0.21	Neutral Phase	0	0	0	0	0	2.6	59.6	18.4	26.3	0.25
1993	1993-01-01	0.1	Neutral Phase	0	0	0	0	0	6.9	86.7	18.3	28.3	0.36
1993	1993-02-01	0.38	Neutral Phase	0	0	0	0	0	45.8	101.8	21.2	26.9	0.38
1993	1993-03-01	0.4	Warm Phase/El Nino	0	0	0	0	0	87.1	30.7	23.7	25.5	0.41
1993	1993-04-01	0.71	Warm Phase/El Nino	0	0	0	0	0	138.9	10.2	26.7	23.1	0.31
1993	1993-05-01	0.91	Warm Phase/El Nino	0	0	0	0	0	406.2	31.7	27.3	18.6	0.35
1993	1993-06-01	0.48	Warm Phase/El Nino	0	0	0	0	0	516.1	25.6	27.8	14.8	0.33
1993	1993-07-01	0.33	Neutral Phase	0	0	0	0	0	482.8	30.8	28.1	15	0.27
1993	1993-08-01	0.15	Neutral Phase	0	0	0	0	0	451.3	21	27.9	16.4	0.22
1993	1993-09-01	0.29	Neutral Phase	0	0	0	0	0	355.9	26.9	27.6	19	0.18
1993	1993-10-01	0.02	Neutral Phase	0	0	0	0	0	147.5	29.9	26.9	21.8	0.22
1993	1993-11-01	0.01	Neutral Phase	0	0	0	0	0	18.2	33.9	23.4	25.6	0.07
1993	1993-12-01	0.1	Neutral Phase	0	0	0	0	0	0	64.2	20.2	26.4	0.27
1994	1994-01-01	0.06	Neutral Phase	0	0	0	0	0	13.3	44.2	18.9	28.5	0.26
1994	1994-02-01	0.03	Neutral Phase	0	0	0	0	0	27.1	100.8	19.9	27	0.07
1994	1994-03-01	0.11	Neutral Phase	0	0	0	0	0	86.4	50.2	25.2	24.7	0.38
1994	1994-04-01	0.38	Neutral Phase	0	0	0	0	0	169.9	10.4	27.4	21.9	0.36
1994	1994-05-01	0.43	Neutral Phase	0	0	0	0	0	204.6	12.6	28.8	18.3	0.4
1994	1994-06-01	0.44	Neutral Phase	0	0	0	0	0	373.5	18.4	28.2	15	0.4
1994	1994-07-01	0.35	Neutral Phase	0	0	0	0	0	303.5	9.4	28.6	14.5	0.31
1994	1994-08-01	0.54	Neutral Phase	0	0	0	0	0	359.7	9.8	28.5	15.4	0.3
1994	1994-09-01	0.41	Warm Phase/El Nino	1	0	0	1	1	161.7	7.7	28.5	19.2	0.33
1994	1994-10-01	0.71	Warm Phase/El Nino	0	0	0	0	0	87.4	14.2	26.9	23	0.42
1994	1994-11-01	1.11	Warm Phase/El Nino	0	0	0	0	0	8.8	25.4	23.4	25.4	0.45
1994	1994-12-01	1.19	Warm Phase/El Nino	0	0	0	0	0	0.2	45.2	19.2	27.9	0.42
1995	1995-01-01	0.98	Warm Phase/El Nino	0	0	0	0	0	9.2	104	17.9	28	0.56
1995	1995-02-01	0.71	Warm Phase/El Nino	0	0	0	0	0	30.5	94.6	21	26.6	0.73
1995	1995-03-01	0.48	Warm Phase/El Nino	0	0	0	0	0	21.2	55.6	25.5	24.8	0.5
1995	1995-04-01	0.41	Neutral Phase	0	0	0	0	0	57	26.9	28.7	21.1	0.45
1995	1995-05-01	0.02	Neutral Phase	0	0	0	0	0	217.3	32.5	29.5	17.5	0.37
1995	1995-06-01	-0.01	Neutral Phase	0	0	0	0	0	405.6	27.7	29	15.2	0.46
1995	1995-07-01	-0.11	Neutral Phase	0	0	0	0	0	568.7	23.6	28.2	14.4	0.42
1995	1995-08-01	-0.61	Cool Phase/La Nina	0	0	0	0	0	471.4	10.7	28.4	16.9	0.5
1995	1995-09-01	-0.9	Cool Phase/La Nina	0	0	0	0	0	350	18.6	28.1	20	0.4
1995	1995-10-01	-0.92	Cool Phase/La Nina	0	0	0	0	0	80	28.6	27.5	22.4	0.44
1995	1995-11-01	-1.1	Cool Phase/La Nina	0	0	0	0	0	134.8	41.8	23.9	25.5	0.45
1995	1995-12-01	-1	Cool Phase/La Nina	0	0	0	0	0	1.1	55.2	19.3	26.4	0.33
1996	1996-01-01	-0.86	Cool Phase/La Nina	0	0	0	0	0	6.5	75.6	18.7	27.8	0.25
1996	1996-02-01	-0.85	Cool Phase/La Nina	0	0	0	0	0	21.7	44.3	20.7	27.4	0.46
1996	1996-03-01	-0.56	Cool Phase/La Nina	0	0	0	0	0	51.4	61.5	26.3	25.4	0.35
1996	1996-04-01	-0.36	Neutral Phase	0	0	0	0	0	138.5	36.7	28.1	21.6	0.27
1996	1996-05-01	-0.26	Neutral Phase	0	0	0	0	0	221.5	22.2	28.7	18.3	0.39
1996	1996-06-01	-0.3	Neutral Phase	0	0	0	0	0	369.7	28.5	28.2	16.8	0.35
1996	1996-07-01	-0.32	Neutral Phase	0	0	0	0	0	437.3	38.1	28.3	14.8	0.33
1996	1996-08-01	-0.2	Neutral Phase	0	0	0	0	0	377.4	24.4	28	16.3	0.35
1996	1996-09-01	-0.45	Neutral Phase	0	0	0	0	0	248.6	24	28.5	19.5	0.25
1996	1996-10-01	-0.4	Neutral Phase	0	0	0	1	0	267.8	26.5	27	22.9	0.21
1996	1996-11-01	-0.34	Neutral Phase	0	0	0	0	0	6.9	23	23.8	25.1	0.29
1996	1996-12-01	-0.61	Neutral Phase	0	0	0	0	0	0.5	68.5	19.7	26.8	0.38
1997	1997-01-01	-0.54	Cool Phase/La Nina	0	0	0	0	0	9.1	113.8	18.1	27.3	0.34
1997	1997-02-01	-0.36	Neutral Phase	0	0	0	0	0	21.4	112	19.9	27.9	0.44
1997	1997-03-01	-0.2	Neutral Phase	0	0	0	0	0	69.2	43.9	25.5	24.6	0.5
1997	1997-04-01	0.27	Neutral Phase	0	0	0	0	0	148.5	12.8	26	21.9	0.42
1997	1997-05-01	0.76	Warm Phase/El Nino	0	0	0	0	0	186.1	40.6	28.4	17.7	0.42
1997	1997-06-01	1.22	Warm Phase/El Nino	0	0	0	1	1	386.3	14.3	28.4	14.8	0.53
1997	1997-07-01	1.67	Warm Phase/El Nino	0	0	0	0	0	536	13	28.3	13.4	0.5
1997	1997-08-01	1.91	Warm Phase/El Nino	0	0	0	0	0	354.1	19	28.5	15.6	0.55
1997	1997-09-01	2.12	Warm Phase/El Nino	0	0	0	0	0	402.4	27.7	27.8	19.9	0.61
1997	1997-10-01	2.4	Warm Phase/El Nino	0	0	0	0	0	45.4	22.6	26.5	23	0.64
1997	1997-11-01	2.48	Warm Phase/El Nino	0	0	0	0	0	10.9	29.3	24.1	25.7	0.59
1997	1997-12-01	2.32	Warm Phase/El Nino	0	0	0	0	0	29.1	70.2	19	27.8	0.63
1998	1998-01-01	2.37	Warm Phase/El Nino	0	0	0	0	0	18.5	77.5	17.9	28.5	0.6
1998	1998-02-01	2.03	Warm Phase/El Nino	0	0	0	0	0	34	68.7	21.5	28.3	0.87
1998	1998-03-01	1.38	Warm Phase/El Nino	0	0	0	0	0	103.7	39.6	24	26.5	0.68
1998	1998-04-01	0.9	Warm Phase/El Nino	0	0	0	0	0	182.7	49.2	27.7	22.2	0.76
1998	1998-05-01	0.7	Neutral Phase	0	0	0	0	0	238.7	24.8	29	19.1	0.7
1998	1998-06-01	-0.24	Neutral Phase	0	0	0	0	0	330.9	35.9	29.4	15.3	0.73
1998	1998-07-01	-0.86	Cool Phase/La Nina	0	0	0	0	0	631.6	40.2	28.3	14.2	0.74
1998	1998-08-01	-1.25	Cool Phase/La Nina	0	0	0	0	0	462.8	28.6	28.4	17.2	0.71
1998	1998-09-01	-1.26	Cool Phase/La Nina	0	0	1	1	1	274.1	32.8	28.9	20.1	0.52
1998	1998-10-01	-1.41	Cool Phase/La Nina	0	0	0	0	0	165	30.8	29	23	0.48
1998	1998-11-01	-1.38	Cool Phase/La Nina	0	0	0	0	0	106.6	51.7	25.2	25.1	0.42
1998	1998-12-01	-1.64	Cool Phase/La Nina	0	0	0	0	0	0.1	60.9	20.2	27	0.59
1999	1999-01-01	-1.69	Cool Phase/La Nina	1	0	0	0	0	0.3	81.5	19.1	28.9	0.51
1999	1999-02-01	-1.31	Cool Phase/La Nina	0	0	0	0	0	0.2	96.1	23	27.1	0.7
1999	1999-03-01	-0.9	Cool Phase/La Nina	0	0	0	0	0	4.8	84.6	26.5	25.7	0.4
1999	1999-04-01	-1	Cool Phase/La Nina	0	0	0	0	0	42.3	34.4	29.7	20.9	0.47
1999	1999-05-01	-1.02	Cool Phase/La Nina	0	0	0	0	0	317	25.3	28.1	18.8	0.4
1999	1999-06-01	-1.05	Cool Phase/La Nina	0	0	0	0	0	324.9	20.3	28.7	15.2	0.41
1999	1999-07-01	-1.05	Cool Phase/La Nina	0	0	0	0	0	778.2	19.4	28.1	14.7	0.4
1999	1999-08-01	-1.19	Cool Phase/La Nina	0	0	0	0	0	446	16.7	28.1	16.5	0.36
1999	1999-09-01	-1.09	Cool Phase/La Nina	0	0	0	0	0	342.9	14.3	28	20.2	0.39
1999	1999-10-01	-1.19	Cool Phase/La Nina	0	0	0	0	0	276.6	38.8	27.5	23	0.35
1999	1999-11-01	-1.5	Cool Phase/La Nina	0	0	0	0	0	11.9	54.3	24	23.6	0.35
1999	1999-12-01	-1.7	Cool Phase/La Nina	0	0	0	0	0	6.7	81.4	20.6	25.8	0.53
2000	2000-01-01	-1.77	Cool Phase/La Nina	0	0	0	0	0	19.6	74	18.1	26.9	0.34
2000	2000-02-01	-1.53	Cool Phase/La Nina	0	0	0	0	0	27.4	141.8	20.1	27	0.56
2000	2000-03-01	-0.93	Cool Phase/La Nina	0	0	0	0	0	73	93	24.4	25.1	0.55
2000	2000-04-01	-0.75	Cool Phase/La Nina	0	0	0	0	0	200	66	27.5	21.6	0.64
2000	2000-05-01	-0.74	Cool Phase/La Nina	0	0	0	0	0	444.8	23.5	27.8	16.6	0.43
2000	2000-06-01	-0.64	Cool Phase/La Nina	0	0	0	0	0	335.2	17	28.3	14.1	0.39
2000	2000-07-01	-0.55	Cool Phase/La Nina	0	0	0	0	0	351.2	15.8	28.4	14.6	0.39
2000	2000-08-01	-0.47	Cool Phase/La Nina	0	0	0	0	0	421.6	18.9	28.3	15.7	0.46
2000	2000-09-01	-0.52	Cool Phase/La Nina	0	0	0	0	0	315.5	11.8	27.7	20.6	0.42
2000	2000-10-01	-0.65	Cool Phase/La Nina	0	0	0	0	0	187.1	43.5	27.3	22	0.32
2000	2000-11-01	-0.71	Cool Phase/La Nina	0	0	0	0	0	4.9	61.2	23.9	25.2	0.27
2000	2000-12-01	-0.88	Cool Phase/La Nina	0	0	0	0	0	0.2	73	19.6	26.9	0.32
2001	2001-01-01	-0.63	Cool Phase/La Nina	0	0	0	1	1	4.1	65	19.7	28.8	0.47
2001	2001-02-01	-0.53	Cool Phase/La Nina	0	0	1	0	0	11	107.5	22.4	27.3	0.42
2001	2001-03-01	-0.39	Neutral Phase	0	0	0	0	0	33.4	76	25.4	24.5	0.65
2001	2001-04-01	-0.39	Neutral Phase	0	1	1	0	0	122.9	17.5	28.3	21.9	0.59
2001	2001-05-01	-0.24	Neutral Phase	0	0	0	0	0	359.2	16.2	28.2	17.3	0.62
2001	2001-06-01	-0.11	Neutral Phase	0	0	0	0	0	418.7	23.9	28.1	15.5	0.55
2001	2001-07-01	-0.01	Neutral Phase	0	0	0	0	0	410.1	22.7	28.3	14.3	0.6
2001	2001-08-01	-0.1	Neutral Phase	0	0	0	0	0	385.6	14.8	28.6	15.7	0.61
2001	2001-09-01	-0.28	Neutral Phase	0	0	0	0	0	267.1	17.8	28.8	19.7	0.54
2001	2001-10-01	-0.18	Neutral Phase	0	0	0	0	0	255.2	35.7	27.7	21.2	0.52
2001	2001-11-01	-0.41	Neutral Phase	0	0	0	0	0	25	45.9	24.5	24.4	0.71
2001	2001-12-01	-0.46	Neutral Phase	0	0	0	0	0	2.4	49.2	20.2	26	0.57
2002	2002-01-01	-0.05	Neutral Phase	0	0	0	0	0	13.8	62.5	18.8	27.5	0.71
2002	2002-02-01	0.06	Neutral Phase	0	0	0	0	0	10.6	101.5	22	26.2	0.79
2002	2002-03-01	0.09	Neutral Phase	0	0	0	0	0	30.9	26.4	25.9	25.6	0.82
2002	2002-04-01	0.12	Neutral Phase	0	0	0	0	0	161.6	14.5	27.8	23.4	0.58
2002	2002-05-01	0.4	Neutral Phase	0	0	0	0	0	187.6	12.7	28	19.1	0.59
2002	2002-06-01	0.79	Warm Phase/El Nino	0	0	0	0	0	459.3	17.2	28.5	15.2	0.6
2002	2002-07-01	0.77	Warm Phase/El Nino	0	0	0	0	0	632.9	9.1	28.2	14.4	0.63
2002	2002-08-01	0.81	Warm Phase/El Nino	0	0	0	0	0	399.1	13.3	28.1	15.9	0.56
2002	2002-09-01	1.01	Warm Phase/El Nino	0	0	0	0	0	259.7	11.8	28.2	19.8	0.59
2002	2002-10-01	1.2	Warm Phase/El Nino	0	0	0	0	0	96.7	8.1	27	23.3	0.49
2002	2002-11-01	1.41	Warm Phase/El Nino	0	0	0	1	1	87	24.5	24.3	26.5	0.6
2002	2002-12-01	1.31	Warm Phase/El Nino	0	0	0	0	0	2.8	36.6	20.4	27.7	0.49
2003	2003-01-01	0.7	Warm Phase/El Nino	0	1	1	0	0	4.2	66.3	18.3	28.4	0.72
2003	2003-02-01	0.74	Warm Phase/El Nino	0	0	0	0	0	15.1	113.7	21.1	27.8	0.59
2003	2003-03-01	0.45	Neutral Phase	0	0	0	0	0	49.2	41.8	24.6	24.9	0.61
2003	2003-04-01	-0.05	Neutral Phase	0	0	0	0	0	114.7	28	28.2	22.6	0.58
2003	2003-05-01	-0.52	Neutral Phase	0	0	0	0	0	193.3	17.4	28.2	18.8	0.62
2003	2003-06-01	-0.21	Neutral Phase	0	0	0	0	0	508	21.5	28.4	15.5	0.56
2003	2003-07-01	0.24	Neutral Phase	0	0	0	0	0	470.1	16.3	28.4	14.8	0.6
2003	2003-08-01	0.2	Neutral Phase	0	0	0	0	0	292.8	29.1	29.1	16.1	0.66
2003	2003-09-01	0.19	Neutral Phase	0	0	0	0	0	230.7	13.5	28.9	20	0.65
2003	2003-10-01	0.38	Neutral Phase	0	0	0	0	0	250.2	21.6	28.1	21.9	0.74
2003	2003-11-01	0.29	Neutral Phase	0	0	0	0	0	33.9	28.4	24.3	25.7	0.57
2003	2003-12-01	0.38	Neutral Phase	0	0	0	0	0	21.3	63	19.4	27.7	0.76
2004	2004-01-01	0.38	Neutral Phase	0	1	1	0	0	4.2	93.9	18.4	28.1	0.61
2004	2004-02-01	0.34	Neutral Phase	0	0	0	0	0	5.9	103.9	21.2	27.9	0.74
2004	2004-03-01	0.21	Neutral Phase	0	0	0	0	0	30.3	59.5	27.1	25.5	0.7
2004	2004-04-01	0.16	Neutral Phase	0	1	1	0	0	136.8	24.2	27.7	22.7	0.6
2004	2004-05-01	0.14	Neutral Phase	0	0	0	0	0	135.3	30.9	29.2	17.7	0.45
2004	2004-06-01	0.2	Neutral Phase	0	0	0	0	0	335.6	20.6	28.5	15.5	0.48
2004	2004-07-01	0.51	Neutral Phase	0	0	0	0	0	513.9	17.8	27.7	14.2	0.47
2004	2004-08-01	0.7	Warm Phase/El Nino	0	0	0	0	0	279.7	17.6	28.7	15.6	0.52
2004	2004-09-01	0.72	Warm Phase/El Nino	0	0	0	0	0	260.5	15	28.6	18.7	0.55
2004	2004-10-01	0.68	Warm Phase/El Nino	1	0	0	0	0	520.7	17.2	26.5	24	0.6
2004	2004-11-01	0.61	Warm Phase/El Nino	0	0	0	0	0	16.1	32.8	23.3	25.3	0.75
2004	2004-12-01	0.69	Warm Phase/El Nino	1	0	0	0	0	7.9	55.3	20.7	27.3	0.51
2005	2005-01-01	0.76	Warm Phase/El Nino	0	1	1	0	0	9.5	66.1	19.1	28.1	0.65
2005	2005-02-01	0.46	Warm Phase/El Nino	0	0	0	0	0	7.7	39.9	22.2	27.6	0.55
2005	2005-03-01	0.53	Neutral Phase	0	0	0	0	0	73.1	35.4	26.2	26.3	0.74
2005	2005-04-01	0.35	Neutral Phase	0	0	0	0	0	145.1	11.6	28.2	24.2	0.71
2005	2005-05-01	0.39	Neutral Phase	0	0	0	0	0	186.7	19.9	28.2	19	0.66
2005	2005-06-01	0.12	Neutral Phase	0	0	0	0	0	299.5	40.3	29.2	15.7	0.66
2005	2005-07-01	-0.19	Neutral Phase	0	0	0	0	0	401.1	20.9	28.4	14.9	0.66
2005	2005-08-01	-0.1	Neutral Phase	0	0	0	0	0	396.8	21.1	28.9	16	0.63
2005	2005-09-01	-0.11	Neutral Phase	0	0	0	0	0	274.5	22	28.7	19.8	0.68
2005	2005-10-01	-0.1	Neutral Phase	0	0	0	0	0	212.8	36.1	27.2	23.3	0.68
2005	2005-11-01	-0.64	Cool Phase/La Nina	0	0	0	0	0	10.6	37.1	23.7	25.7	0.72
2005	2005-12-01	-0.97	Cool Phase/La Nina	0	0	0	0	0	2.8	50.7	20.3	27.6	0.63
2006	2006-01-01	-0.91	Cool Phase/La Nina	0	0	0	0	0	1.1	116.7	20	28.7	0.5
2006	2006-02-01	-0.67	Cool Phase/La Nina	0	0	0	0	0	8.3	54.4	23.7	27.4	0.7
2006	2006-03-01	-0.71	Cool Phase/La Nina	0	0	0	1	1	13.2	85.6	26.4	25.9	0.64
2006	2006-04-01	-0.32	Neutral Phase	0	0	0	0	0	119.3	52.7	27.8	21	0.52
2006	2006-05-01	-0.09	Neutral Phase	0	0	0	0	0	228.3	11.6	28.6	16.8	0.55
2006	2006-06-01	0	Neutral Phase	1	0	0	0	0	273.1	15.5	28.6	13.6	0.66
2006	2006-07-01	0.01	Neutral Phase	0	0	0	0	0	475.4	25.4	28.8	13.8	0.62
2006	2006-08-01	0.31	Neutral Phase	0	0	0	1	1	316.1	8.4	28.8	16.6	0.66
2006	2006-09-01	0.6	Warm Phase/El Nino	0	0	0	0	0	338.7	14.2	28.7	20	0.64
2006	2006-10-01	0.7	Warm Phase/El Nino	1	0	0	0	0	124.9	8.1	27.5	23.6	0.68
2006	2006-11-01	0.99	Warm Phase/El Nino	0	0	0	0	0	24.6	19.6	24.2	26.5	0.64
2006	2006-12-01	1.14	Warm Phase/El Nino	0	0	0	0	0	4.8	39.9	21	26.8	0.8
2007	2007-01-01	0.7	Warm Phase/El Nino	0	1	1	0	0	1.9	104.2	19.5	27.5	0.92
2007	2007-02-01	0.13	Neutral Phase	0	0	0	0	0	43.2	53.2	20.7	28.4	0.69
2007	2007-03-01	-0.18	Neutral Phase	0	1	1	0	0	21.3	77.7	25.5	25.6	0.67
2007	2007-04-01	-0.31	Neutral Phase	0	1	1	0	0	123.8	18.8	28.3	22.5	0.73
2007	2007-05-01	-0.47	Neutral Phase	0	0	0	0	0	200.2	22.8	29	19.3	0.6
2007	2007-06-01	-0.36	Neutral Phase	1	0	0	0	0	368.3	29	28.6	13.2	0.55
2007	2007-07-01	-0.59	Cool Phase/La Nina	1	0	0	0	0	629.5	14.2	28.3	14.1	0.56
2007	2007-08-01	-0.72	Cool Phase/La Nina	0	0	0	0	0	348.2	14.3	29.1	16.5	0.56
2007	2007-09-01	-1.11	Cool Phase/La Nina	0	0	0	0	0	437.8	9.6	28.5	20	0.58
2007	2007-10-01	-1.39	Cool Phase/La Nina	0	0	0	0	0	220.7	18.9	28.4	23.5	0.56
2007	2007-11-01	-1.53	Cool Phase/La Nina	0	0	0	0	0	86.7	36.4	24.3	25.6	0.53
2007	2007-12-01	-1.58	Cool Phase/La Nina	0	0	0	0	0	4.1	68.2	20.5	26.7	0.47
2008	2008-01-01	-1.68	Cool Phase/La Nina	0	0	0	0	0	17.2	71.3	19.4	28.7	0.27
2008	2008-02-01	-1.66	Cool Phase/La Nina	0	1	1	0	0	13.3	109.6	20.1	26.3	0.37
2008	2008-03-01	-1.21	Cool Phase/La Nina	0	0	0	0	0	43.9	36	25.9	25.6	0.74
2008	2008-04-01	-0.99	Cool Phase/La Nina	0	1	1	0	0	110.6	15.1	28.7	21.2	0.49
2008	2008-05-01	-0.84	Cool Phase/La Nina	0	0	0	0	0	159.6	10.3	28.7	17.9	0.52
2008	2008-06-01	-0.68	Cool Phase/La Nina	1	0	0	0	0	508.2	22.7	27.9	15.5	0.54
2008	2008-07-01	-0.3	Neutral Phase	1	0	0	0	0	470.3	24.4	28.2	14	0.59
2008	2008-08-01	-0.13	Neutral Phase	0	0	0	0	0	436.3	13.3	28.3	14.7	0.57
2008	2008-09-01	-0.25	Neutral Phase	0	0	0	0	0	240.2	20.8	28.7	20	0.55
2008	2008-10-01	-0.35	Neutral Phase	0	0	0	0	0	159.9	15.5	27.1	23.7	0.67
2008	2008-11-01	-0.46	Cool Phase/La Nina	0	0	0	0	0	15.5	55.6	23.9	24.7	0.67
2008	2008-12-01	-0.86	Cool Phase/La Nina	0	0	0	0	0	4.8	68	21.2	26.7	0.54
2009	2009-01-01	-0.89	Cool Phase/La Nina	0	1	1	0	0	1.6	129.6	20.6	28.1	0.6
2009	2009-02-01	-0.79	Cool Phase/La Nina	0	0	0	0	0	16.2	93.6	22.9	27.3	0.55
2009	2009-03-01	-0.7	Cool Phase/La Nina	0	0	0	0	0	30.1	29.3	26.1	25.6	0.57
2009	2009-04-01	-0.35	Neutral Phase	0	0	0	0	0	56.1	25.7	29.4	22.1	0.63
2009	2009-05-01	0.06	Neutral Phase	0	0	0	0	0	234.6	18.1	28.7	17.6	0.59
2009	2009-06-01	0.31	Neutral Phase	0	0	0	0	0	211.9	25.3	29.3	15.2	0.67
2009	2009-07-01	0.48	Neutral Phase	1	0	0	0	0	476.5	16.2	29.1	14.5	0.67
2009	2009-08-01	0.56	Warm Phase/El Nino	0	0	0	0	0	437.4	12.1	28.8	17.5	0.72
2009	2009-09-01	0.68	Warm Phase/El Nino	1	0	0	0	0	297.2	16.6	29.2	19.9	0.72
2009	2009-10-01	0.89	Warm Phase/El Nino	0	0	0	0	0	176.4	15	28	22.6	0.64
2009	2009-11-01	1.45	Warm Phase/El Nino	0	0	0	0	0	43.7	29.5	24.7	26.6	0.7
2009	2009-12-01	1.73	Warm Phase/El Nino	0	0	0	0	0	5.8	61.5	20.4	27.5	0.65
2010	2010-01-01	1.51	Warm Phase/El Nino	0	0	0	0	0	1.1	100.8	18.9	28.2	0.73
2010	2010-02-01	1.25	Warm Phase/El Nino	0	1	1	0	0	6.3	102.2	21.9	27.5	0.8
2010	2010-03-01	0.9	Warm Phase/El Nino	0	0	0	0	0	29.4	60.6	27.2	25.3	0.88
2010	2010-04-01	0.38	Neutral Phase	0	0	0	0	0	160.6	38.1	29.4	22.7	0.86
2010	2010-05-01	-0.22	Neutral Phase	1	0	0	0	0	252.3	29.6	29.1	17.8	0.77
2010	2010-06-01	-0.69	Cool Phase/La Nina	0	0	0	0	0	461.5	14.8	28.9	14.7	0.75
2010	2010-07-01	-1.07	Cool Phase/La Nina	0	0	0	0	0	413.1	25.7	28.9	14.4	0.74
2010	2010-08-01	-1.38	Cool Phase/La Nina	0	0	0	0	0	356.8	28.5	29.1	15.3	0.7
2010	2010-09-01	-1.59	Cool Phase/La Nina	0	0	0	0	0	336.3	37.4	28.8	18.6	0.62
2010	2010-10-01	-1.69	Cool Phase/La Nina	0	0	0	0	0	199.8	44.9	28.1	21.7	0.63
2010	2010-11-01	-1.64	Cool Phase/La Nina	0	0	0	0	0	15.9	56.6	25.4	24.4	0.75
2010	2010-12-01	-1.6	Cool Phase/La Nina	0	0	0	0	0	13.7	94.5	20	26.1	0.46
2011	2011-01-01	-1.54	Cool Phase/La Nina	0	1	1	0	0	5.1	100	18.4	28.3	0.47
2011	2011-02-01	-1.11	Cool Phase/La Nina	0	0	0	0	0	20.1	97.6	21.4	26.6	0.45
2011	2011-03-01	-0.92	Cool Phase/La Nina	0	0	0	0	0	40.5	100.6	25.8	24.1	0.6
2011	2011-04-01	-0.76	Cool Phase/La Nina	0	0	0	0	0	90.6	28.5	27.9	21.3	0.62
2011	2011-05-01	-0.52	Cool Phase/La Nina	0	0	0	0	0	164.5	20.4	28.5	16.6	0.55
2011	2011-06-01	-0.38	Neutral Phase	1	0	0	0	0	387.3	20.5	28.7	14.3	0.64
2011	2011-07-01	-0.42	Neutral Phase	1	0	0	0	0	357.2	21.8	28.5	14.5	0.65
2011	2011-08-01	-0.64	Cool Phase/La Nina	1	0	0	0	0	467.9	18.7	28.2	16.7	0.65
2011	2011-09-01	-0.8	Cool Phase/La Nina	0	0	0	0	0	335.2	14.8	28.8	19.1	0.59
2011	2011-10-01	-1.05	Cool Phase/La Nina	1	0	0	0	0	68.3	29.2	27.6	22.8	0.61
2011	2011-11-01	-1.18	Cool Phase/La Nina	0	0	0	0	0	30.9	43.3	23.7	25.4	0.5
2011	2011-12-01	-1.05	Cool Phase/La Nina	0	0	0	0	0	2.7	62.3	20.8	26.5	0.55
2012	2012-01-01	-0.87	Cool Phase/La Nina	1	1	1	0	0	16.3	95.4	17.1	27.9	0.44
2012	2012-02-01	-0.67	Cool Phase/La Nina	0	0	0	0	0	3	77.6	20.2	26.7	0.45
2012	2012-03-01	-0.61	Cool Phase/La Nina	0	0	0	0	0	29.3	88.4	25.9	24.3	0.52
2012	2012-04-01	-0.49	Neutral Phase	0	0	0	1	1	222.9	24.3	26.9	21.9	0.73
2012	2012-05-01	-0.32	Neutral Phase	1	0	0	0	0	115.4	21	28.9	17.3	0.74
2012	2012-06-01	0.02	Neutral Phase	1	0	0	0	0	328.8	27.8	28.7	14.4	0.72
2012	2012-07-01	0.25	Neutral Phase	1	0	0	0	0	474.4	19.1	28.3	13.6	0.7
2012	2012-08-01	0.47	Neutral Phase	0	0	0	0	0	316.8	11.6	28.7	16	0.7
2012	2012-09-01	0.38	Neutral Phase	1	0	0	0	0	277.4	12.7	28.1	20	0.74
2012	2012-10-01	0.26	Neutral Phase	1	0	0	0	0	168.9	14	26.4	23.2	0.7
2012	2012-11-01	0.15	Neutral Phase	0	0	0	0	0	23.7	29.2	23.2	26.4	0.71
2012	2012-12-01	-0.25	Neutral Phase	0	0	0	0	0	15.2	43.9	20	28	0.48
2013	2013-01-01	-0.53	Neutral Phase	1	1	1	0	0	1.1	71.7	17.6	29.4	0.62
2013	2013-02-01	-0.51	Neutral Phase	1	0	0	0	0	11.7	67.9	20.9	27.8	0.66
2013	2013-03-01	-0.25	Neutral Phase	0	0	0	0	0	8.8	65.3	25.6	26	0.67
2013	2013-04-01	-0.25	Neutral Phase	0	0	0	0	0	86.7	22.2	27.6	22.9	0.59
2013	2013-05-01	-0.4	Neutral Phase	0	0	0	0	0	300.1	31.8	27.5	18.8	0.69
2013	2013-06-01	-0.43	Neutral Phase	1	0	0	0	0	321.2	28	29.1	15.5	0.69
2013	2013-07-01	-0.39	Neutral Phase	1	0	0	0	0	396.5	21.9	28.6	15.3	0.66
2013	2013-08-01	-0.38	Neutral Phase	0	0	0	0	0	402.7	12.4	28.1	17.3	0.68
2013	2013-09-01	-0.18	Neutral Phase	0	0	0	0	0	234.7	17.9	28.3	21.3	0.68
2013	2013-10-01	-0.2	Neutral Phase	0	0	0	0	0	258.8	15.2	26.7	23.8	0.66
2013	2013-11-01	-0.14	Neutral Phase	0	0	0	0	0	0.2	42.2	22.5	25.6	0.81
2013	2013-12-01	-0.17	Neutral Phase	0	0	0	0	0	0.6	43.5	19	27.5	0.67
2014	2014-01-01	-0.49	Neutral Phase	0	1	1	0	0	0.2	84.2	19.1	28.8	0.7
2014	2014-02-01	-0.61	Neutral Phase	0	0	0	0	0	32.5	85.8	20.4	27.3	0.49
2014	2014-03-01	-0.28	Neutral Phase	1	0	1	1	0	12.2	53.8	24.7	26.2	0.77
2014	2014-04-01	0.09	Neutral Phase	0	0	0	0	0	35.6	41.9	28.9	22.9	0.8
2014	2014-05-01	0.32	Neutral Phase	0	0	0	0	0	190.5	23.4	28.9	19.5	0.8
2014	2014-06-01	0.23	Neutral Phase	1	0	0	0	0	397.6	19.5	28.4	15.3	0.77
2014	2014-07-01	-0.06	Neutral Phase	1	0	0	0	0	334.1	16.9	28.7	14.4	0.71
2014	2014-08-01	-0.03	Neutral Phase	0	0	0	0	0	397.1	21.7	28.2	15.9	0.82
2014	2014-09-01	0.29	Neutral Phase	0	0	0	0	0	343.9	13.6	28.2	20.1	0.79
2014	2014-10-01	0.44	Neutral Phase	0	0	0	0	0	58.1	14.1	26.9	24.3	0.76
2014	2014-11-01	0.75	Warm Phase/El Nino	0	0	0	0	0	0.3	29.5	23	26.8	0.65
2014	2014-12-01	0.72	Warm Phase/El Nino	0	0	0	0	0	0.2	52.4	19.4	27.8	0.81
2015	2015-01-01	0.51	Warm Phase/El Nino	0	1	1	0	0	7.9	103.9	19.6	27.8	0.83
2015	2015-02-01	0.42	Neutral Phase	0	1	1	0	0	23.3	62.7	20.6	28.8	0.87
2015	2015-03-01	0.47	Warm Phase/El Nino	0	1	1	0	0	21.7	48.2	24.9	26	0.92
2015	2015-04-01	0.7	Warm Phase/El Nino	0	0	0	0	0	207.1	31	26.7	21.2	0.81
2015	2015-05-01	0.92	Warm Phase/El Nino	0	0	0	0	0	168.7	25.9	28.6	17.7	0.9
2015	2015-06-01	1.17	Warm Phase/El Nino	1	0	0	0	0	459.8	20.9	28.4	16.1	0.91
2015	2015-07-01	1.45	Warm Phase/El Nino	1	0	0	0	0	711	18.5	28.1	14.4	0.85
2015	2015-08-01	1.93	Warm Phase/El Nino	0	0	0	0	0	502.6	20.5	28.3	16.3	0.91
2015	2015-09-01	2.2	Warm Phase/El Nino	1	0	0	0	0	348.5	11.3	28.4	19.2	0.94
2015	2015-10-01	2.36	Warm Phase/El Nino	0	0	0	0	0	82	13.9	27.1	24.6	1.03
2015	2015-11-01	2.71	Warm Phase/El Nino	0	0	0	0	0	4.5	37.9	23.4	26.9	1
2015	2015-12-01	2.65	Warm Phase/El Nino	0	0	0	0	0	5.3	52.4	19	27.9	1.15
2016	2016-01-01	2.56	Warm Phase/El Nino	0	0	0	0	0	6.7	81.3	17.3	28.3	1.12
2016	2016-02-01	2.24	Warm Phase/El Nino	0	0	0	0	0	14.2	56.5	22.1	28.2	1.26
2016	2016-03-01	1.61	Warm Phase/El Nino	0	0	0	0	0	47.1	68.8	25.9	26.9	1.31
2016	2016-04-01	0.9	Warm Phase/El Nino	0	0	0	0	0	123.5	21.2	28.2	23.7	1.12
2016	2016-05-01	0.3	Neutral Phase	0	0	0	0	0	253.2	31.5	27.9	19.6	0.94
2016	2016-06-01	-0.03	Neutral Phase	0	0	0	0	0	269.5	40.9	29	16	0.93
2016	2016-07-01	-0.47	Neutral Phase	0	0	0	0	0	572.4	31.5	28.2	14.8	0.92
2016	2016-08-01	-0.57	Cool Phase/La Nina	0	0	0	0	0	386.7	23	28.9	16.1	0.97
2016	2016-09-01	-0.57	Cool Phase/La Nina	0	0	0	0	0	242.9	29.2	28.6	18.8	0.94
2016	2016-10-01	-0.74	Cool Phase/La Nina	0	0	0	1	1	155.7	24.1	27.7	22	0.79
2016	2016-11-01	-0.76	Cool Phase/La Nina	0	0	0	0	0	46.1	29	23.5	25.7	0.78
2016	2016-12-01	-0.5	Cool Phase/La Nina	1	0	0	0	0	1.7	59	21.4	27.5	0.83
2017	2017-01-01	-0.43	Neutral Phase	0	0	0	0	0	0.3	98.2	19.4	28.5	0.98
2017	2017-02-01	-0.08	Neutral Phase	0	1	1	0	0	9.1	76.4	21.3	27.7	1.02
2017	2017-03-01	0.03	Neutral Phase	0	0	0	0	0	88.7	71.2	23.7	26.8	1.09
2017	2017-04-01	0.21	Neutral Phase	0	0	0	0	0	289	30.1	26.9	21.9	0.92
2017	2017-05-01	0.36	Neutral Phase	1	0	0	0	0	192.6	20.6	28.8	18.5	0.88
2017	2017-06-01	0.33	Neutral Phase	0	0	0	0	0	333.6	13.5	28.6	15.2	0.84
2017	2017-07-01	0.25	Neutral Phase	1	0	0	0	0	710.5	15	28.3	15.5	0.9
2017	2017-08-01	-0.16	Neutral Phase	1	0	0	0	0	489.1	16.4	28.6	16.7	0.92
2017	2017-09-01	-0.43	Neutral Phase	0	0	0	0	0	306.1	12.5	28.5	20.1	0.86
2017	2017-10-01	-0.56	Cool Phase/La Nina	0	0	0	0	0	287.4	29.1	27.2	23.8	0.81
2017	2017-11-01	-0.96	Cool Phase/La Nina	0	0	0	0	0	13.3	34.9	24.1	25.8	0.8
2017	2017-12-01	-0.99	Cool Phase/La Nina	0	0	0	0	0	23	49	20.6	28	0.87
2018	2018-01-01	-0.98	Cool Phase/La Nina	0	0	0	0	0	2.1	86.7	17.6	29	0.75
2018	2018-02-01	-0.78	Cool Phase/La Nina	0	1	1	0	0	11.7	78.8	21.2	27.9	0.77
2018	2018-03-01	-0.8	Cool Phase/La Nina	0	0	0	0	0	20.6	61.9	25.4	26.2	0.89
2018	2018-04-01	-0.51	Cool Phase/La Nina	0	1	1	0	0	200	20.6	26.8	23.8	0.84
2018	2018-05-01	-0.2	Neutral Phase	0	0	1	0	0	252	16.9	27.3	18.1	0.81
2018	2018-06-01	0.05	Neutral Phase	0	0	0	0	0	324	21.9	28.7	15.1	0.78
2018	2018-07-01	0.12	Neutral Phase	0	0	0	0	0	474.2	15.7	28.6	15.1	0.82
2018	2018-08-01	0.09	Neutral Phase	0	0	0	0	0	254.4	17.9	28.9	15.7	0.8
2018	2018-09-01	0.47	Neutral Phase	1	0	0	0	0	166.8	12.3	28.7	19.4	0.83
2018	2018-10-01	0.9	Warm Phase/El Nino	0	0	0	0	0	102.1	23.9	26.2	24.1	0.92
2018	2018-11-01	0.9	Warm Phase/El Nino	0	0	0	0	0	3.2	35.4	22.8	25.7	0.78
2018	2018-12-01	0.89	Warm Phase/El Nino	0	0	0	0	0	11.6	52	19.1	28.6	0.89
2019	2019-01-01	0.65	Warm Phase/El Nino	0	0	0	0	0	1.6	68.7	19.4	29.9	0.94
2019	2019-02-01	0.71	Warm Phase/El Nino	0	0	0	0	0	38.9	64.1	20.7	28.1	0.85
2019	2019-03-01	0.8	Warm Phase/El Nino	0	0	0	0	0	55.1	55.4	24.4	26.9	1.1
2019	2019-04-01	0.62	Warm Phase/El Nino	0	0	0	0	0	146.2	25.2	27.4	22.8	0.97
2019	2019-05-01	0.55	Warm Phase/El Nino	0	0	0	0	0	185.3	21.5	28.9	18.3	0.86
2019	2019-06-01	0.45	Neutral Phase	1	0	1	0	0	238.2	22.2	29.2	15	0.95
2019	2019-07-01	0.35	Neutral Phase	0	0	0	0	0	520.6	14.4	28.7	15.4	0.92
2019	2019-08-01	0.04	Neutral Phase	0	0	0	0	0	292.6	15.9	29	15.9	0.92
2019	2019-09-01	0.04	Neutral Phase	0	0	0	0	0	312.9	10.9	28.3	19.8	0.94
2019	2019-10-01	0.48	Neutral Phase	0	0	0	0	0	200.3	16.3	26.9	24.3	0.95
2019	2019-11-01	0.52	Warm Phase/El Nino	0	0	0	0	0	32.5	21.5	23.9	26	0.92
2019	2019-12-01	0.52	Warm Phase/El Nino	0	0	0	1	1	5.1	35.6	18.5	29.6	1.05
2020	2020-01-01	0.6	Neutral Phase	0	0	0	0	0	20.1	85.6	17.3	28.9	1.14
2020	2020-02-01	0.37	Neutral Phase	0	0	0	0	0	4.9	86.2	20.7	28	1.17
2020	2020-03-01	0.48	Neutral Phase	0	0	0	0	0	25.8	60	24.7	25.9	1.18
2020	2020-04-01	0.36	Neutral Phase	0	0	0	0	0	155.6	30.5	27	23.3	1.05
2020	2020-05-01	-0.27	Neutral Phase	0	0	0	0	0	299.5	23.1	27.8	17.2	0.94
2020	2020-06-01	-0.34	Neutral Phase	1	0	0	0	0	399.1	18.1	28.5	15.8	0.92
